# Supplementary material for: Effect of a social media-based health education program on postnatal care (PNC) knowledge among pregnant women using smartphones in Dhulikhel hospital: A randomized controlled trial
Source: PLoS One. 2023 Jan 20;18(1):e0280622. doi: 10.1371/journal.pone.0280622 (PMC9858435; doi:10.1371/journal.pone.0280622)
Supplement: S1 Data — (CSV) [file pone.0280622.s005.csv]

age	eduyears	income	family_income	familysize	anc_frequency	plannedpregnancy	ds_postpartum	ds_breastproblem	ds_fever	ds_abdominalpain	ds_foulsmeling	ds_bleeding	ds_incontinence	ds_fecal_incontinence	ds_sadness	ds_careinability	ds_headache	ds_vision	ds_hbp	ds_convulsion	ds_other	ds_other_specify	ds_where	ds_where_specify	ip_hwperineal	ip_hwpad	ip_changepad	ip_changepanty	ip_bodyclean	ip_warmwater	ip_hwstool	ip_hwurine	ip_other	ip_othersspecify	baldder_empty	baldder_empty_other	pncdiet	pncdiet_protein	pncdiet_carbs	pncdiet_fat	pncdiet_minerals	pncdiet_fluids	pncdiet_vitamins	pncdiet_other	pncdiet_other_specify	ebf_preventpregnancy	ebf_preventpregnancy_other	fp	fp_minilap
30	16	99	780000	3	4	yes		yes	yes	yes	yes	yes	yes	yes	yes	yes	yes	yes	yes	yes	no		Health facility		yes	yes	yes	yes	yes	yes	yes	yes	no		Whenever you feel like			yes	yes	yes	yes	yes	yes	no		Upto 6 months		Permanent method (minilap) Pills Depo (injectables) IUCD Implant (norplant) Condom Vasectomy	1
24	9	200000	144000	3	6	no		yes	yes	yes	yes	yes	yes	yes	yes	yes	yes	yes	yes	no	no		Health facility		yes	yes	yes	yes	yes	yes	yes	yes	no		Don't Know			yes	yes	no	yes	yes	yes	no		Upto 6 months		Pills Depo (injectables) IUCD Implant (norplant) Condom	0
30	12	10000	250000	3	4			yes	yes	yes	yes	yes	yes	yes	yes	yes	yes	yes	yes	yes	no		Health facility		yes	yes	yes	yes	no	yes	yes	yes	yes		Every two hours		Foods rich in protein Foods rich in carbohydrates High fluid intake Foods rich in vitamins	yes	yes	no	no	yes	yes	no		Other		Permanent method (minilap) Pills Depo (injectables) IUCD Implant (norplant) Condom Vasectomy	1
28	17	40000	840000	6	7	yes		yes	yes	yes	yes	yes	yes	yes	yes	yes	yes	yes	yes	yes	no		Health facility		yes	yes	yes	yes	yes	yes	yes	yes	no		Whenever you feel like			yes	yes	yes	yes	yes	yes	no		Upto 6 months		Permanent method (minilap) Pills Depo (injectables) IUCD Implant (norplant) Condom	1
26	9	99	150000	4	12			no	no	no	yes	yes	no	no	no	no	no	yes	no	no	no		Health facility		no	no	no	no	yes	no	no	no	yes		I don?t know		Foods rich in protein Foods rich in fat Foods rich in minerals Foods rich in vitamins	yes	no	yes	yes	no	yes	no		Other		Pills Depo (injectables) Implant (norplant)	0
20	12	99	99	5	3	yes		yes	yes	yes	yes	yes	yes	yes	yes	yes	yes	yes	yes	yes	no		Health facility		yes	yes	yes	yes	yes	yes	yes	yes	no		Whenever you feel like			yes	yes	yes	yes	yes	yes	no		Upto 6 months		Pills Depo (injectables) Condom	0
23	12	70000	300000	3	5	yes		no	yes	yes	yes	yes	yes	yes	yes	yes	yes	yes	yes	yes	no		Health facility		yes	no	yes	yes	yes	no	yes	yes	no		I don?t know		Foods rich in protein High fluid intake	yes	no	no	no	yes	no	no		Other		Pills Depo (injectables) IUCD Implant (norplant) Condom	0
25	10	99	99	8	5	no		yes	yes	yes	yes	yes	no	no	yes	yes	yes	yes	yes	yes	no		Health facility		yes	yes	yes	yes	yes	no	yes	yes	no		Don't Know			yes	yes	no	yes	yes	yes	no		Don't Know		Pills Depo (injectables) IUCD Implant (norplant) Condom	0
28	16	8500	180000	3	3	yes		yes	yes	yes	yes	yes	yes	yes	yes	yes	yes	yes	yes	yes	no		Health facility		yes	yes	yes	yes	yes	yes	yes	yes	no		Every 2 hours			yes	yes	yes	yes	yes	yes	no		Don't Know		Condom	0
25	10	99	99	2	3	yes		yes	yes	yes	yes	yes	yes	yes	yes	yes	yes	yes	yes	yes	no		Health facility		yes	yes	yes	yes	yes	yes	yes	yes	no		Don't Know			yes	yes	no	yes	yes	yes	no		Don't Know		Permanent method (minilap) Pills Depo (injectables) IUCD Implant (norplant) Condom Vasectomy	1
21	12	99	600000	4	4	yes		yes	yes	yes	yes	yes	yes	yes	yes	yes	yes	yes	yes	yes	no		Health facility		yes	no	yes	yes	yes	yes	yes	yes	no		Every two hours		Foods rich in protein Foods rich in carbohydrates Foods rich in fat Foods rich in minerals High fluid intake Foods rich in vitamins	yes	yes	yes	yes	yes	yes	no		For six months		Permanent method (minilap) Pills Depo (injectables) IUCD Implant (norplant) Condom Vasectomy	1
31	16	21000	252000	5	5			yes	yes	yes	yes	yes	yes	yes	yes	yes	yes	yes	yes	yes	no		Health facility		yes	yes	yes	yes	no	yes	yes	yes	yes		I don?t know		Foods rich in protein High fluid intake Foods rich in vitamins	yes	no	no	no	yes	yes	no		For six months		Permanent method (minilap) Pills Depo (injectables) IUCD Implant (norplant) Condom Vasectomy	1
20	7	99	300000	2	3	yes		yes	yes	yes	yes	yes	yes	yes	yes	yes	yes	yes	yes	yes	no		Health facility		yes	yes	yes	yes	yes	yes	yes	yes	no		Whenever you feel like			yes	yes	yes	yes	yes	yes	no		Don't Know		Pills Depo (injectables) IUCD Implant (norplant) Condom	0
36	19	40000	960000	4	5	yes		yes	yes	yes	yes	yes	yes	yes	yes	yes	yes	yes	yes	yes	no		Health facility		yes	yes	yes	yes	no	yes	yes	yes	yes		When I felt to urinate		Foods rich in protein Foods rich in carbohydrates Foods rich in fat High fluid intake Foods rich in vitamins	yes	yes	yes	no	yes	yes	no		For six months		Permanent method (minilap) Pills Depo (injectables) IUCD Implant (norplant) Condom Vasectomy	1
18	14	99	400000	6	3	no		yes	yes	yes	yes	yes	yes	yes	yes	yes	yes	yes	yes	yes	no		Health facility		yes	yes	yes	yes	no	yes	yes	yes	no		Whenever you feel like			yes	yes	yes	yes	yes	yes	no		Upto 6 months		Pills Depo (injectables) IUCD Implant (norplant) Condom	0
29	19	40000	300000	3	4	no		yes	yes	yes	yes	yes	yes	yes	no	no	yes	yes	yes	yes	no		Health facility		yes	yes	yes	yes	yes	yes	yes	yes	no		Whenever you feel like			yes	yes	yes	yes	yes	yes	no		Don't Know		Permanent method (minilap) Pills Depo (injectables) IUCD Implant (norplant) Condom Vasectomy	1
32	12	150000	99	4	4	yes		yes	yes	yes	yes	yes	yes	no	no	no	yes	yes	yes	no	no		Health facility		yes	yes	yes	yes	yes	no	yes	yes	no		Don't Know			yes	yes	yes	yes	yes	yes	no		Upto 2 years		Pills Depo (injectables) IUCD Implant (norplant) Condom Vasectomy	0
28	16	99	99	5	5	yes		no	yes	yes	yes	yes	no	no	no	no	yes	yes	yes	yes	no		Health facility		yes	yes	yes	yes	yes	no	yes	yes	no		Don't Know			yes	yes	no	yes	yes	yes	no		Don't Know		Permanent method (minilap) Pills Depo (injectables) IUCD Implant (norplant) Condom Vasectomy	1
28	16	16000	99	8	4	yes		yes	no	no	yes	yes	yes	no	no	no	no	no	no	no	no		Health facility		yes	yes	yes	yes	yes	yes	yes	yes	no		Don't Know			yes	no	no	no	yes	yes	no		Don't Know		Permanent method (minilap) Pills Depo (injectables) IUCD Implant (norplant) Condom Vasectomy	1
24	19	99	99	8	8	yes		no	no	no	no	no	no	no	no	no	no	no	no	no	no		Health facility		no	no	yes	yes	yes	no	no	no	no		I don?t know		Foods rich in protein Foods rich in minerals High fluid intake Foods rich in vitamins	yes	no	no	yes	yes	yes	no		Other		Permanent method (minilap) Pills Depo (injectables) IUCD Implant (norplant) Condom Vasectomy	1
21	12	99	99	4	3	no		no	yes	yes	yes	yes	yes	yes	yes	yes	yes	yes	yes	yes	no		Health facility		yes	yes	yes	yes	yes	yes	yes	yes	no		Don't Know			yes	yes	yes	yes	yes	yes	no		Don't Know		Pills Depo (injectables) IUCD Implant (norplant) Condom	0
31	9	99	99	15	3			no	no	no	yes	yes	no	no	no	no	yes	no	no	no	yes	dizziness	Health facility		yes	no	yes	no	no	no	yes	yes	yes		When I felt to urinate		Foods rich in protein High fluid intake Foods rich in vitamins	yes	no	no	no	yes	yes	no		Other		Pills Depo (injectables) IUCD Implant (norplant) Condom	0
28	12	21000	99	4	9	yes		no	no	yes	yes	yes	no	no	no	no	no	no	no	no	no		Health facility		yes	no	yes	yes	yes	no	yes	yes	no		Every two hours		Foods rich in protein Foods rich in carbohydrates Foods rich in fat Foods rich in minerals High fluid intake Foods rich in vitamins	yes	yes	yes	yes	yes	yes	no		For six months		Permanent method (minilap) Pills Depo (injectables) IUCD Implant (norplant) Condom Vasectomy	1
26	10	10000	99	5	6	yes		yes	yes	yes	yes	yes	no	no	no	no	yes	no	no	no	no		Health facility		yes	yes	yes	yes	no	yes	yes	yes	yes		I don?t know		Others	no	no	no	no	no	no	yes		Other		Permanent method (minilap) Pills Depo (injectables) IUCD Implant (norplant) Condom Vasectomy	1
26	12	99	99	6	5			no	yes	yes	no	yes	no	no	no	no	no	no	yes	no	no		Health facility		yes	no	yes	no	yes	no	yes	yes	no		When I felt to urinate		Foods rich in protein Foods rich in vitamins	yes	no	no	no	no	yes	no		For six months		Pills Depo (injectables) Implant (norplant) Condom	0
22	12	120000	700000	4	6	yes		yes	yes	yes	yes	yes	yes	yes	no	no	yes	no	no	no	no		Health facility		yes	yes	yes	yes	yes	yes	yes	yes	no		Don't Know			yes	yes	no	yes	yes	yes	no		Don't Know		Pills Depo (injectables) IUCD Implant (norplant) Condom	0
18	10	99	200000	2	5	no		no	yes	yes	yes	yes	yes	no	no	no	no	yes	yes	no	no		Health facility		yes	yes	yes	yes	no	yes	no	yes	yes		I don?t know		Foods rich in protein Foods rich in carbohydrates High fluid intake Foods rich in vitamins	yes	yes	no	no	yes	yes	no		For three months		Permanent method (minilap) Depo (injectables) IUCD Implant (norplant) Condom	1
23	17	99	99	3	5	yes		yes	yes	yes	yes	yes	yes	yes	yes	yes	yes	yes	yes	yes	no		Health facility		yes	yes	yes	yes	no	no	yes	yes	no		Whenever you feel like		No	yes	yes	yes	yes	yes	yes	no		Don't Know		Pills Depo (injectables) Implant (norplant) Condom	0
21	10	99	480000	3	3	yes		yes	yes	yes	yes	yes	no	no	no	no	yes	no	yes	yes	no		Health facility		yes	yes	yes	yes	no	yes	no	yes	yes		I don?t know		Foods rich in protein High fluid intake	yes	no	no	no	yes	no	no		Other		Permanent method (minilap) Pills Depo (injectables) IUCD Implant (norplant) Condom Vasectomy	1
25	17	99	600000	6	5	no		yes	yes	yes	yes	yes	yes	yes	yes	yes	yes	yes	yes	yes	no		Health facility		yes	yes	yes	yes	no	yes	yes	yes	no		Every 2 hours			yes	yes	yes	yes	yes	yes	no		Don't Know		Permanent method (minilap) Pills Depo (injectables) IUCD Implant (norplant) Condom Vasectomy	1
24	10	20000	99	4	7	no		yes	yes	yes	yes	yes	no	no	no	no	no	no	no	no	no		Health facility		yes	no	yes	yes	no	yes	no	yes	yes		I don?t know		Foods rich in protein Foods rich in carbohydrates Foods rich in fat Foods rich in minerals High fluid intake Foods rich in vitamins	yes	yes	yes	yes	yes	yes	no		Other		Condom	0
26	10	6000	360000	3	5			no	yes	yes	yes	yes	no	no	no	no	no	no	no	no	no		Health facility		no		yes	yes	yes	no	no	no	no		I don?t know		Foods rich in protein Foods rich in carbohydrates High fluid intake Foods rich in vitamins	yes	yes	no	no	yes	yes	no		For three months		Permanent method (minilap) Pills Depo (injectables) IUCD Implant (norplant) Condom Vasectomy	1
27	5	99	99	4	5	yes		no	yes	yes	yes	yes	yes	yes	no	no	yes	yes	yes	no	no		Health facility		yes	no	yes	yes	yes	yes	yes	yes	no		Don't Know			yes	yes	yes	yes	yes	yes	no		Don't Know		Permanent method (minilap) Pills Depo (injectables) IUCD Implant (norplant) Condom Vasectomy	1
22	12	15000	99	7	7	yes		no	yes	yes	no	yes	no	no	no	no	no	no	no	no	no		Health facility		yes	no	yes	yes	yes	no	yes	yes	no		I don?t know		Foods rich in protein Foods rich in carbohydrates Foods rich in minerals High fluid intake Foods rich in vitamins	yes	yes	no	yes	yes	yes	no		Other		Permanent method (minilap) Pills Depo (injectables) IUCD Implant (norplant) Condom Vasectomy	1
27	10	99	99	4	8	yes		yes	no	yes	no	yes	no	no	no	no	no	no	no	no	no		Health facility		yes	no	yes	yes	yes	no	no	no	no		When I felt to urinate		Foods rich in protein Foods rich in carbohydrates Foods rich in minerals High fluid intake Foods rich in vitamins	yes	yes	no	yes	yes	yes	no		Other		Pills IUCD Implant (norplant) Condom	0
28	16	99	99	7	5	yes		yes	yes	no	yes	yes	yes	no	no	no	yes	no	yes	yes	no		Health facility		yes	no	yes	no	yes	no	yes	yes	no		When I felt to urinate		Foods rich in protein High fluid intake Foods rich in vitamins	yes	no	no	no	yes	yes	no		For six months		Pills Depo (injectables) IUCD Implant (norplant) Condom	0
30	10	99	300000	2	5			no	no	no	no	no	no	no	no	no	no	no	no	no	no		Health facility		yes	no	yes	no	no	no	yes	yes	no		When I felt to urinate		Foods rich in protein High fluid intake Foods rich in vitamins	yes	no	no	no	yes	yes	no		Other		Pills Depo (injectables) Implant (norplant)	0
24	12	99	99	4	8	yes		no	no	no	no	no	no	no	no	no	no	no	no	no	no		Health facility		no	no	no	no	no	no	no	no	yes		I don?t know		Foods rich in protein High fluid intake Foods rich in vitamins	yes	no	no	no	yes	yes	no		Other		Pills Depo (injectables) Condom	0
19	7	99	99	2	5			no	yes	no	yes	yes	no	no	no	no	yes	no	no	no	no		Health facility		yes	no	yes	no	yes	no	yes	yes	no		When I felt to urinate		Foods rich in protein Foods rich in vitamins	yes	no	no	no	no	yes	no		Other		Pills Depo (injectables) Implant (norplant) Condom	0
26	12	99	99	7	9	yes		no	no	no	no	no	no	no	no	no	no	no	no	no	no		Health facility		no	no	no	no	yes	no	no	no	no		I don?t know		Foods rich in protein Foods rich in carbohydrates	yes	yes	no	no	no	no	no		Other		Pills	0
25	12	100000	200000	4	5	yes		no	no	no	no	no	no	no	no	no	no	no	no	no	no		Other		no	no	no	no	no	no	no	no	yes		I don?t know		Others	no	no	no	no	no	no	yes		Other		Pills	0
30	10	100000	200000	3	4			no	yes	yes	no	yes	no	no	no	no	no	no	no	yes	no		Health facility		no	yes	yes	yes	yes	no	no	no	no		When I felt to urinate		Foods rich in protein Foods rich in carbohydrates Foods rich in minerals High fluid intake Foods rich in vitamins	yes	yes	no	yes	yes	yes	no		Other		Pills Depo (injectables) IUCD Implant (norplant) Condom	0
30	16	30000	800000	2	5	yes		yes	yes	yes	yes	yes	yes	yes	yes	yes	yes	yes	yes	yes	no		Health facility		yes	no	yes	yes	yes	yes	yes	yes	no		Don't Know			yes	yes	yes	yes	yes	yes	no		Upto 6 months		Permanent method (minilap) Pills Depo (injectables) IUCD Implant (norplant) Condom Vasectomy	1
28	19	99	99	4	6			no	yes	no	no	yes	no	no	no	no	no	no	yes	no	yes	wound infection	Health facility		yes	no	yes	yes	yes	yes	no	no	no		I don?t know		Foods rich in protein Foods rich in carbohydrates Foods rich in minerals High fluid intake Foods rich in vitamins	yes	yes	no	yes	yes	yes	no		Other		Permanent method (minilap) Pills Depo (injectables) Implant (norplant) Condom Vasectomy	1
27	17	240000	400000	3	5	yes		no	no	no	no	no	no	no	no	no	no	no	no	no	no		Health facility		yes	no	yes	yes	no	no	no	no	no		I don?t know		Foods rich in protein Foods rich in carbohydrates Foods rich in minerals High fluid intake Foods rich in vitamins	yes	yes	no	yes	yes	yes	no		For one year		Pills Depo (injectables) IUCD Implant (norplant) Condom	0
29	19	38000	400000	4	7	yes		yes	yes	yes	yes	yes	yes	yes	yes	yes	yes	yes	yes	yes	no		Health facility		yes	no	yes	yes	yes	yes	yes	yes	no		I don?t know		Foods rich in protein Foods rich in carbohydrates High fluid intake Foods rich in vitamins	yes	yes	no	no	yes	yes	no		Other		Pills Depo (injectables) IUCD Implant (norplant) Condom Vasectomy	0
28	19	15000	300000	5	8			no	no	no	no	no	no	no	no	no	no	no	no	no	no		Health facility		yes	no	yes	yes	yes	no	yes	yes	no		I don?t know		Foods rich in protein Foods rich in carbohydrates Foods rich in fat Foods rich in minerals High fluid intake Foods rich in vitamins	yes	yes	yes	yes	yes	yes	no		Other		Pills Depo (injectables) IUCD Implant (norplant) Condom	0
26	10	20000	840000	2	4			yes	yes	yes	yes	yes	yes	yes	yes	yes	yes	yes	yes	yes	no		Health facility		yes	no	yes	yes	yes	yes	yes	yes	no		When I felt to urinate		Foods rich in protein Foods rich in carbohydrates Foods rich in fat Foods rich in minerals High fluid intake Foods rich in vitamins	yes	yes	yes	yes	yes	yes	no		For six months		Pills Depo (injectables) Implant (norplant) Condom	0
33	16	60000	99	8	6			no	no	no	no	yes	yes	no	no	no	yes	yes	no	no	yes	vomiting	Health facility		no	no	yes	yes	yes	no	no	no	yes		I don?t know		Foods rich in protein Foods rich in carbohydrates Foods rich in minerals	yes	yes	no	yes	no	no	no		For two years		Permanent method (minilap) Pills Depo (injectables) IUCD Implant (norplant) Condom	1
28	10	99	99	3	6			no	no	no	no	no	no	no	no	no	no	no	no	no	no		Health facility		yes	no	yes	no	yes	yes	no	no	no		When I felt to urinate		Foods rich in protein Foods rich in carbohydrates Foods rich in fat Foods rich in minerals Foods rich in vitamins	yes	yes	yes	yes	no	yes	no		Other		Depo (injectables)	0
26	17	99	300000	6	6	yes		no	yes	yes	no	yes	no	no	no	no	yes	yes	yes	no	no		Health facility		yes	no	yes	yes	yes	no	yes	yes	no		I don?t know		Foods rich in protein Foods rich in carbohydrates Foods rich in fat High fluid intake Foods rich in vitamins	yes	yes	yes	no	yes	yes	no		Other		Permanent method (minilap) Pills Depo (injectables) IUCD Implant (norplant) Condom Vasectomy	1
26	11	99	1800000	4	5			no	yes	no	yes	yes	no	no	no	no	no	no	no	no	no		Health facility		yes	no	no	no	no	no	yes	yes	no		When I felt to urinate		Foods rich in protein High fluid intake Foods rich in vitamins	yes	no	no	no	yes	yes	no		Other		Pills Depo (injectables) IUCD Implant (norplant) Condom	0
34	12	99	180000	3	5			no	no	no	yes	yes	no	no	no	no	no	no	no	no	no		Health facility		yes	no	yes	no	yes	no	no	no	no		I don?t know		Foods rich in protein Foods rich in carbohydrates Foods rich in fat Foods rich in minerals	yes	yes	yes	yes	no	no	no		For two years		Permanent method (minilap) Pills Depo (injectables) IUCD Vasectomy	1
31	16	7000	300000	4	9			yes	yes	yes	yes	yes	yes	yes	yes	yes	yes	yes	yes	yes	no		Health facility		yes	no	yes	yes	yes	yes	yes	yes	no		When I felt to urinate		Foods rich in protein Foods rich in carbohydrates High fluid intake Foods rich in vitamins	yes	yes	no	no	yes	yes	no		Other		Permanent method (minilap) Pills Depo (injectables) IUCD Implant (norplant) Condom Vasectomy	1
27	17	99	1800000	9	8	yes		yes	yes	yes	yes	yes	yes	yes	yes	yes	yes	yes	yes	yes	no		Health facility		yes		yes	yes	no	yes	yes	yes	no		I don?t know		Foods rich in protein Foods rich in carbohydrates High fluid intake Foods rich in vitamins	yes	yes	no	no	yes	yes	no		Other		Permanent method (minilap) Pills Depo (injectables) IUCD Implant (norplant) Condom Vasectomy	1
30	16	50000	720000	6	6			no	yes	yes	yes	yes	no	no	no	no	yes	no	no	no	no		Health facility		yes	yes	yes	yes	no	yes	no	yes	yes		I don?t know		Foods rich in protein Foods rich in carbohydrates Foods rich in fat Foods rich in minerals High fluid intake Foods rich in vitamins	yes	yes	yes	yes	yes	yes	no		Other		Permanent method (minilap) Pills Depo (injectables) IUCD Implant (norplant) Condom Vasectomy	1
27	10	200000	500000	5	3	yes		no	yes	yes	yes	yes	yes	yes	no	no	yes	yes	yes	no	no		Health facility		yes	no	yes	yes	yes	no	yes	yes	no		Don't Know			yes	yes	no	yes	yes	yes	no		Don't Know		Pills Depo (injectables) IUCD Implant (norplant) Condom	0
23	12	99	1500000	9	5			yes	yes	yes	yes	yes	yes	no	no	no	no	no	no	no	no		Health facility		yes	no	yes	yes	yes	yes	yes	yes	no		When I felt to urinate		Foods rich in protein Foods rich in carbohydrates Foods rich in fat Foods rich in minerals High fluid intake Foods rich in vitamins	yes	yes	yes	yes	yes	yes	no		Other		Permanent method (minilap) Pills Depo (injectables) IUCD Implant (norplant) Condom Vasectomy	1
28	16	100000	400000	5	5	yes		no	no	no	no	no	no	no	no	no	no	no	no	no	no		Health facility		yes	no	no	no	yes	no	yes	yes	no		I don?t know		Foods rich in protein Foods rich in carbohydrates	yes	yes	no	no	no	no	no		For six months		Permanent method (minilap) Pills IUCD	1
27	12	99	99	4	5	yes		yes	yes	yes	yes	yes	yes	yes	yes	yes	yes	yes	yes	yes	no		Health facility		yes	no	yes	yes	yes	yes	yes	yes	no		When I felt to urinate		Foods rich in protein Foods rich in carbohydrates High fluid intake Foods rich in vitamins	yes	yes	no	no	yes	yes	no		Other		Depo (injectables) IUCD Implant (norplant) Condom	0
25	12	15000	200000	4	6			yes	yes	yes	yes	yes	no	no	no	no	yes	no	yes	no	no		Health facility		yes	no	yes	yes	yes	no	no	no	no		I don?t know		Foods rich in protein Foods rich in carbohydrates Foods rich in minerals High fluid intake	yes	yes	no	yes	yes	no	no		Other		Pills Depo (injectables) IUCD Implant (norplant) Condom	0
27	10	99	360000	8	5	yes		no	no	no	no	no	no	no	no	no	no	no	no	no	no		Health facility		no		no	no	no	no	no	no	yes		I don?t know		Foods rich in protein Foods rich in carbohydrates Foods rich in fat Foods rich in minerals High fluid intake Foods rich in vitamins	yes	yes	yes	yes	yes	yes	no		Other		Depo (injectables) Condom	0
24	12	9000	480000	5	5	no		yes	yes	yes	yes	yes	yes	yes	yes	yes	yes	yes	yes	yes	no		Health facility		yes	yes	yes	yes	yes	yes	yes	yes	no		Whenever you feel like			yes	yes	yes	yes	yes	yes	no		Upto 6 months		Permanent method (minilap) Pills Depo (injectables) IUCD Implant (norplant) Condom Vasectomy	1
24	6	99	99	2	10	yes		no	yes	yes	yes	yes	no	no	no	no	no	no	no	no	no		Health facility		no	no	no	no	no	no	no	no	yes		I don?t know		Foods rich in protein Foods rich in carbohydrates Foods rich in minerals High fluid intake Foods rich in vitamins	yes	yes	no	yes	yes	yes	no		Other		Pills Depo (injectables) Implant (norplant) Condom	0
20	12	99	99	7	4	yes		yes	yes	yes	yes	yes	yes	yes	yes	yes	yes	yes	yes	yes	no		Health facility		yes	no	yes	yes	yes	no	yes	yes	no		Don't Know			yes	yes	yes	yes	yes	yes	no		Don't Know		Depo (injectables) Condom	0
31	2	10000	336000	3	6			no	yes	yes	yes	yes	yes	yes	yes	yes	yes	yes	yes	yes	no		Health facility		yes	no	yes	yes	yes	yes	yes	yes	no		When I felt to urinate		Foods rich in protein Foods rich in carbohydrates Foods rich in fat Foods rich in vitamins	yes	yes	yes	no	no	yes	no		Other		Pills Depo (injectables) Implant (norplant) Condom	0
26	12	99	99	5	5			yes	yes	yes	yes	yes	yes	yes	yes	yes	yes	yes	yes	yes	no		Health facility		yes	no	yes	yes	yes	yes	yes	yes	no		I don?t know		Foods rich in protein Foods rich in carbohydrates High fluid intake Foods rich in vitamins	yes	yes	no	no	yes	yes	no		For six months		Pills Depo (injectables) IUCD Implant (norplant) Condom	0
27	12	99	300000	3	4			no	no	no	no	no	no	no	no	no	no	no	no	no	no		Health facility		yes	no	yes	yes	no	no	yes	no	no		I don?t know		Foods rich in protein Foods rich in vitamins	yes	no	no	no	no	yes	no		Other		Pills Depo (injectables) IUCD Implant (norplant) Condom Vasectomy	0
30	10	99	99	8	4	yes		no	yes	no	yes	yes	no	no	no	no	no	no	yes	no	no		Health facility		no	no	yes	no	no	no	yes	yes	no		When I felt to urinate		Foods rich in protein High fluid intake Foods rich in vitamins	yes	no	no	no	yes	yes	no		For six months		Pills Depo (injectables) Implant (norplant) Condom	0
28	0	30000	99	5	4			no	no	no	no	no	no	no	no	no	no	no	no	no	no		Health facility		no		no	no	no	no	no	no	yes		I don?t know		Foods rich in protein Foods rich in carbohydrates Foods rich in minerals High fluid intake	yes	yes	no	yes	yes	no	no		Other		Depo (injectables) IUCD Implant (norplant) Condom	0
25	10	99	99	5	3			yes	yes	no	no	yes	no	no	no	no	no	no	no	yes	no		Health facility		yes		yes	yes	no	no	no	no	no		I don?t know		Foods rich in protein Foods rich in fat High fluid intake Foods rich in vitamins	yes	no	yes	no	yes	yes	no		Other		Pills Depo (injectables) IUCD Implant (norplant) Condom	0
21	12	99	240000	7	5	yes		yes	yes	yes	yes	yes	yes	yes	yes	yes	yes	yes	yes	yes	no		Health facility		yes	no	yes	yes	yes	yes	yes	yes	no		Don't Know			yes	yes	yes	yes	yes	yes	no		Don't Know		Pills Depo (injectables) IUCD Implant (norplant) Condom	0
30	12	99	99	2	4	yes		yes	yes	yes	yes	yes	yes	yes	yes	yes	yes	yes	yes	yes	no		Health facility		yes	yes	yes	yes	yes	no	yes	yes	no		Whenever you feel like			yes	yes	yes	yes	yes	yes	no		Don't Know		Pills Depo (injectables) IUCD Implant (norplant) Condom	0
28	12	100000	1200000	3	3			no	yes	yes	no	yes	no	no	no	no	no	no	yes	no	no		Health facility		no	no	yes	yes	yes	no	no	no	no		I don?t know		Foods rich in protein Foods rich in carbohydrates High fluid intake Foods rich in vitamins	yes	yes	no	no	yes	yes	no		Other		Permanent method (minilap) Pills Depo (injectables) IUCD Implant (norplant) Condom Vasectomy	1
30	10	99	99	5	3	yes		no	yes	yes	yes	yes	yes	no	yes	yes	yes	yes	yes	yes	no		Health facility		yes	no	yes	yes	yes	no	yes	yes	no		Don't Know			yes	yes	yes	yes	yes	yes	no		Upto 1 year		Permanent method (minilap) Pills Depo (injectables) IUCD Implant (norplant) Condom Vasectomy	1
27	16	99	576000	4	8	no		no	yes	yes	no	yes	no	no	no	no	yes	no	yes	no	no		Health facility		no		yes	yes	yes	no	no	no	no		I don?t know		Foods rich in protein Foods rich in carbohydrates High fluid intake Foods rich in vitamins	yes	yes	no	no	yes	yes	no		Other		Pills Depo (injectables) IUCD Implant (norplant) Condom Vasectomy	0
27	4	10000	100000	3	5			no	yes	yes	yes	yes	no	no	no	no	no	no	no	no	no		Health facility		no		yes	yes	yes	no	no	no	no		When I felt to urinate		Foods rich in protein Foods rich in carbohydrates High fluid intake Foods rich in vitamins	yes	yes	no	no	yes	yes	no		Other		Pills Depo (injectables) IUCD Implant (norplant) Condom Vasectomy	0
24	16	180000	300000	7	3	yes		yes	yes	yes	yes	yes	yes	yes	yes	yes	yes	yes	yes	no	yes	feel weakness	Health facility		yes	no	yes	yes	yes	no	yes	yes	no		Don't Know			yes	yes	yes	yes	yes	yes	no		Don't Know		Permanent method (minilap) Pills Depo (injectables) IUCD Implant (norplant) Condom Vasectomy	1
26	8	99	99	8	6	yes		no	no	no	no	yes	yes	yes	no	no	no	yes	no	no	no		Health facility		yes	no	yes	yes	yes	no	yes	yes	no		Don't Know			no	no	no	no	no	yes	no		Upto 6 months		Depo (injectables) Implant (norplant) Condom Don't know	0
28	19	40000	400000	10	6	yes		no	no	no	no	no	no	no	no	no	no	no	no	no	no		Health facility		no		yes	yes	no	no	no	no	no		I don?t know		Foods rich in protein Foods rich in carbohydrates High fluid intake Foods rich in vitamins	yes	yes	no	no	yes	yes	no		Other		Pills Depo (injectables) IUCD Implant (norplant) Condom Vasectomy	0
25	15	99	450000	2	3	yes		yes	yes	yes	yes	yes	yes	yes	yes	yes	yes	yes	yes	yes	no		Health facility		yes	no	yes	yes	no	yes	yes	yes	yes		When I felt to urinate		Foods rich in protein Foods rich in carbohydrates Foods rich in fat Foods rich in minerals High fluid intake Foods rich in vitamins	yes	yes	yes	yes	yes	yes	no		Other		Permanent method (minilap) Pills Depo (injectables) IUCD Implant (norplant) Condom Vasectomy	1
28	11	99	99	2	7	yes		no	yes	no	no	yes	no	no	no	no	yes	no	yes	no	yes	Vomiting	Health facility		no		no	no	yes	no	no	no	no		I don?t know		Foods rich in protein Foods rich in carbohydrates Foods rich in fat Foods rich in minerals Foods rich in vitamins	yes	yes	yes	yes	no	yes	no		For six months		Pills	0
23	12	99	99	4	5	yes		no	no	no	no	no	no	no	no	no	no	no	no	no	no		Health facility		no	no	no	no	yes	no	no	no	no		When I felt to urinate		Foods rich in protein Foods rich in minerals High fluid intake Foods rich in vitamins	yes	no	no	yes	yes	yes	no		Other		Pills Implant (norplant)	0
30	19	99	99	8	4	no		yes	yes	yes	no	yes	no	no	no	no	yes	no	no	no	no		Health facility		no	no	yes	yes	no	yes	no	no	no		I don?t know		Foods rich in protein Foods rich in carbohydrates Foods rich in fat Foods rich in minerals High fluid intake Foods rich in vitamins	yes	yes	yes	yes	yes	yes	no		Other		Permanent method (minilap) Pills Depo (injectables) IUCD Implant (norplant) Condom Vasectomy	1
23	12	80000	99	3	7	yes		no	no	no	no	no	no	no	no	no	no	no	no	no	no		Health facility		yes	no	yes	yes	yes	no	no	no	no		I don?t know		Foods rich in protein Foods rich in carbohydrates Foods rich in fat Foods rich in minerals High fluid intake Foods rich in vitamins	yes	yes	yes	yes	yes	yes	no		Other		Permanent method (minilap) Pills Depo (injectables) IUCD Implant (norplant) Condom Vasectomy	1
35	16	99	360000	2	3	yes		yes	yes	yes	yes	yes	yes	yes	no	yes	yes	yes	yes	yes	no		Health facility		yes	yes	yes	yes	yes	yes	yes	yes	no		Don't Know			yes	yes	yes	yes	yes	yes	no		Don't Know		Pills Depo (injectables) IUCD Implant (norplant) Condom Vasectomy	0
21	16	99	99	6	4	yes		no	yes	yes	yes	yes	yes	yes	yes	yes	yes	yes	yes	yes	no		Health facility		yes	no	yes	yes	yes	yes	yes	yes	no		When I felt to urinate		Foods rich in protein Foods rich in carbohydrates Foods rich in fat Foods rich in minerals High fluid intake Foods rich in vitamins	yes	yes	yes	yes	yes	yes	no		For six months		Pills Depo (injectables) IUCD Implant (norplant) Condom	0
24	12	99	100000	4	5	yes		no	yes	no	no	yes	no	no	no	no	yes	yes	no	yes	no		Health facility		no	no	yes	yes	no	yes	no	no	no		I don?t know		Foods rich in protein Foods rich in carbohydrates Foods rich in minerals High fluid intake Foods rich in vitamins	yes	yes	no	yes	yes	yes	no		Other		Permanent method (minilap) Pills Depo (injectables) IUCD Implant (norplant) Condom Vasectomy	1
24	15	99	99	9	4	yes		no	no	no	no	no	no	no	no	no	no	no	no	no	no		Health facility		no	no	yes	no	yes	no	yes	yes	no		When I felt to urinate		Foods rich in protein High fluid intake Foods rich in vitamins	yes	no	no	no	yes	yes	no		Other		Permanent method (minilap) Pills Depo (injectables) Implant (norplant) Condom Vasectomy	1
28	12	99	200000	3	7	yes		no	yes	yes	yes	yes	no	no	yes	no	yes	yes	yes	yes	no		Health facility		yes	no	yes	yes	yes	no	yes	yes	no		Don't Know			yes	yes	no	yes	yes	yes	no		Upto 6 months		Permanent method (minilap) Pills Depo (injectables) IUCD Implant (norplant) Condom Vasectomy	1
23	12	24000	500000	2	6	yes		no	yes	yes	yes	yes	no	no	no	no	yes	no	yes	no	no		Health facility		yes		yes	yes	yes	no	yes	no	no		When I felt to urinate		Foods rich in protein Foods rich in carbohydrates Foods rich in fat High fluid intake Foods rich in vitamins	yes	yes	yes	no	yes	yes	no		Other		Permanent method (minilap) Pills Depo (injectables) IUCD Implant (norplant) Condom Vasectomy	1
31	17	70000	100000	5	7	yes		no	no	no	no	no	no	no	no	no	no	no	no	no	no		Health facility		no		no	no	no	no	no	no	yes		I don?t know		Foods rich in protein Foods rich in carbohydrates Foods rich in fat	yes	yes	yes	no	no	no	no		Other		Pills Depo (injectables) IUCD Implant (norplant)	0
30	19	50000	99	6	3	no		no	no	no	no	no	no	no	no	no	no	no	no	no	no		Health facility		no		yes	yes	no	no	no	no	no		I don?t know		Foods rich in protein Foods rich in minerals High fluid intake	yes	no	no	yes	yes	no	no		Other		Pills Depo (injectables) IUCD Implant (norplant) Condom	0
22	5	99	600000	5	4	yes		no	no	no	no	no	no	no	no	no	no	no	no	no	no		Health facility		no	no	no	no	yes	no	no	no	yes		When I felt to urinate		Foods rich in protein Foods rich in minerals Foods rich in vitamins	yes	no	no	yes	no	yes	no		Other		Don't know	0
23	12	99	300000	4	5	yes		yes	yes	yes	yes	yes	yes	yes	yes	yes	yes	yes	yes	yes	no		Health facility		yes	yes	yes	yes	no	yes	yes	yes	no		Whenever you feel like			yes	yes	yes	yes	yes	yes	no		Don't Know		Permanent method (minilap) Pills Depo (injectables) IUCD Implant (norplant) Condom	1
27	4	99	360000	3	4			yes	yes	yes	yes	yes	yes	yes	yes	no	yes	yes	yes	no	no		Health facility		yes	yes	yes	yes	no	yes	no	yes	yes		I don?t know		Foods rich in protein Foods rich in carbohydrates High fluid intake	yes	yes	no	no	yes	no	no		Other		Pills Depo (injectables) IUCD Implant (norplant) Condom	0
25	12	99	240000	3	5	yes		yes	yes	yes	yes	yes	yes	yes	yes	no	yes	yes	yes	yes	no		Health facility		yes	yes	yes	yes	no	yes	no	yes	yes		I don?t know		Foods rich in protein High fluid intake Foods rich in vitamins	yes	no	no	no	yes	yes	no		Other		Permanent method (minilap) Pills Depo (injectables) IUCD Implant (norplant) Condom Vasectomy	1
20	12	99	99	8	5	yes		no	yes	yes	no	yes	no	no	no	no	no	no	no	no	no		Health facility		no		yes	yes	yes	no	no	no	no		I don?t know		Foods rich in protein Foods rich in carbohydrates Foods rich in minerals High fluid intake Foods rich in vitamins	yes	yes	no	yes	yes	yes	no		Other		Pills Depo (injectables) IUCD Implant (norplant) Condom	0
27	16	35000	99	5	7	no		no	yes	yes	yes	yes	yes	yes	no	no	yes	yes	yes	yes	no		Health facility		yes	yes	yes	yes	no	yes	yes	yes	yes		Every two hours		Foods rich in protein Foods rich in carbohydrates Foods rich in fat Foods rich in minerals High fluid intake Foods rich in vitamins	yes	yes	yes	yes	yes	yes	no		For six months		Permanent method (minilap) Pills Depo (injectables) IUCD Implant (norplant) Condom Vasectomy	1
20	12	99	700000	7	5	yes		no	yes	yes	yes	yes	no	no	no	no	no	no	no	no	no		Health facility		yes	yes	yes	yes	no	yes	yes	yes	yes		I don?t know		Foods rich in protein Foods rich in carbohydrates Foods rich in fat Foods rich in minerals High fluid intake Foods rich in vitamins	yes	yes	yes	yes	yes	yes	no		Other		Pills Depo (injectables) IUCD Implant (norplant) Condom	0
20	10	99	99	2	3	yes		yes	yes	yes	yes	yes	yes	yes	yes	yes	yes	yes	yes	yes	no		Health facility		yes	no	yes	yes	yes	yes	yes	yes	no		Don't Know			yes	yes	no	yes	yes	yes	no		Don't Know		Pills Depo (injectables) Implant (norplant) Condom	0
27	16	16000	480000	3	4	no		yes	yes	yes	yes	yes	yes	yes	yes	yes	yes	yes	yes	yes	no		Health facility		yes	no	yes	yes	yes	yes	yes	yes	no		Whenever you feel like			yes	yes	yes	yes	yes	yes	no		Don't Know		Permanent method (minilap) Pills Depo (injectables) IUCD Implant (norplant) Condom Vasectomy	1
27	12	99	360000	3	4	yes		yes	no	yes	yes	yes	yes	yes	no	no	no	yes	yes	no	no		Health facility		yes	no	yes	yes	yes	yes	yes	yes	no		Don't Know			yes	yes	yes	yes	yes	yes	no		Don't Know		Permanent method (minilap) Pills Depo (injectables) IUCD Implant (norplant) Condom Vasectomy	1
25	12	10000	200000	5	3	yes		yes	yes	yes	yes	yes	yes	yes	yes	yes	yes	yes	yes	yes	no		Health facility		yes	yes	yes	yes	yes	yes	yes	yes	no		Whenever you feel like			yes	yes	yes	yes	yes	yes	no		Don't Know		Permanent method (minilap) Pills Depo (injectables) IUCD Implant (norplant) Condom Vasectomy	1
25	12	99	99	5	3			no	no	no	yes	no	no	no	no	no	yes	yes	no	no	yes	vomiting, swelling in legs	Health facility		no	no	no	no	yes	no	no	no	yes		I don?t know		Others	no	no	no	no	no	no	yes		Other		Permanent method (minilap) Pills Depo (injectables) IUCD	1
40	19	30000	360000	2	6			yes	yes	yes	yes	yes	yes	yes	yes	yes	yes	yes	yes	yes	no		Health facility		yes		yes	yes	yes	yes	yes	yes	no		When I felt to urinate		Foods rich in protein Foods rich in carbohydrates High fluid intake Foods rich in vitamins	yes	yes	no	no	yes	yes	no		For six months		Permanent method (minilap) Pills Depo (injectables) IUCD Implant (norplant) Condom Vasectomy	1
26	16	99	99	4	4			no	yes	yes	yes	yes	no	no	no	no	yes	no	no	no	no		Health facility		no		yes	yes	no	no	yes	no	no		When I felt to urinate		Foods rich in protein Foods rich in carbohydrates Foods rich in fat Foods rich in minerals High fluid intake Foods rich in vitamins	yes	yes	yes	yes	yes	yes	no		Other		Pills Depo (injectables) IUCD Implant (norplant) Condom	0
32	15	99	600000	5	2	no		no	yes	yes	yes	yes	yes	yes	yes	yes	no	no	yes	yes	no		Health facility		yes	yes	yes	yes	yes	yes	yes	yes	no		Whenever you feel like			yes	yes	yes	yes	yes	yes	no		Don't Know		Pills Depo (injectables) IUCD Implant (norplant) Condom	0
26	15	99	420000	5	6	yes		no	no	no	no	no	no	no	no	no	no	no	no	no	no		Health facility		yes		no	yes	yes	no	yes	yes	no		I don?t know		Foods rich in protein Foods rich in carbohydrates Foods rich in fat Foods rich in minerals High fluid intake Foods rich in vitamins	yes	yes	yes	yes	yes	yes	no		Other		Don't know	0
22	12	99	200000	9	3	yes		yes	no	no	no	yes	no	no	no	no	yes	no	yes	no	no		Health facility		yes	yes	yes	yes	no	no	yes	yes	no		Others	1hrly		yes	yes	no	yes	yes	yes	no		Don't Know		Pills Depo (injectables) IUCD Implant (norplant) Condom Vasectomy	0
24	17	16000	600000	5	5	yes		no	no	no	no	no	no	no	no	no	no	no	no	no	no		Health facility		no	yes	yes	yes	no	yes	no	no	no		I don?t know		Foods rich in protein Foods rich in carbohydrates High fluid intake Foods rich in vitamins	yes	yes	no	no	yes	yes	no		Other		Pills Depo (injectables) IUCD Implant (norplant) Condom	0
23	17	20000	840000	2	5	yes		yes	yes	yes	yes	yes	yes	yes	yes	yes	yes	yes	yes	yes	no		Health facility		yes	yes	yes	yes	no	yes	yes	yes	no		Whenever you feel like			yes	yes	yes	yes	yes	yes	no		Don't Know		Permanent method (minilap) Pills Depo (injectables) Implant (norplant) Condom Vasectomy	1
28	12	30000	360000	2	3	yes		yes	yes	yes	yes	yes	yes	yes	yes	yes	yes	yes	yes	yes	no		Health facility		yes	no	yes	yes	yes	yes	yes	yes	no		Whenever you feel like			yes	yes	yes	yes	yes	yes	no		Don't Know		Pills Depo (injectables) IUCD Implant (norplant) Condom	0
20	15	99	99	5	10	yes		no	no	no	no	no	no	no	no	no	no	no	no	no	no		Health facility		yes	no	yes	yes	no	yes	yes	yes	yes		I don?t know		Foods rich in protein Foods rich in carbohydrates Foods rich in minerals High fluid intake Foods rich in vitamins	yes	yes	no	yes	yes	yes	no		Other		Permanent method (minilap) Pills Depo (injectables) IUCD Implant (norplant) Condom Vasectomy	1
27	16	15000	600000	10	3	yes		yes	yes	yes	yes	yes	yes	yes	yes	yes	yes	yes	yes	yes	no		Health facility		yes	yes	yes	yes	yes	yes	yes	yes	no		Whenever you feel like			yes	yes	yes	yes	yes	yes	no		Don't Know		Permanent method (minilap) Pills Depo (injectables) IUCD Implant (norplant) Condom	1
30	16	17000	1200000	4	6	yes		yes	yes	yes	yes	yes	yes	yes	no	no	yes	yes	yes	no	no		Health facility		yes	no	yes	yes	no	yes	yes	yes	yes		When I felt to urinate		Foods rich in protein Foods rich in carbohydrates Foods rich in fat Foods rich in minerals High fluid intake Foods rich in vitamins	yes	yes	yes	yes	yes	yes	no		For six months		Permanent method (minilap) Pills Depo (injectables) IUCD Implant (norplant) Condom Vasectomy	1
32	16	99	99	5	5			no	yes	no	no	no	no	no	no	no	no	no	no	no	yes	anorexia	Health facility		yes	no	yes	yes	yes	no	no	no	no		When I felt to urinate		Foods rich in protein Foods rich in fat Foods rich in minerals High fluid intake Foods rich in vitamins	yes	no	yes	yes	yes	yes	no		For six months		Permanent method (minilap) Pills Depo (injectables) IUCD Condom Vasectomy	1
37	11	15000	480000	3	4			yes	yes	yes	yes	yes	yes	yes	yes	yes	yes	yes	yes	yes	no		Health facility		yes		yes	yes	yes	yes	yes	yes	no		When I felt to urinate		Foods rich in protein Foods rich in carbohydrates Foods rich in fat High fluid intake Foods rich in vitamins	yes	yes	yes	no	yes	yes	no		For six months		Pills Depo (injectables) IUCD Implant (norplant) Condom	0
25	12	150000	500000	8	3	no		yes	yes	yes	yes	yes	yes	yes	yes	yes	yes	yes	yes	yes	no		Health facility		yes	no	yes	yes	yes	yes	yes	yes	no		Whenever you feel like			yes	yes	yes	yes	yes	yes	no		Upto 6 months		Permanent method (minilap) Pills Depo (injectables) IUCD Implant (norplant) Condom Vasectomy	1
32	16	250000	99	7	5			no	yes	yes	no	yes	no	no	no	no	yes	no	yes	no	no		Health facility		no		yes	yes	yes	no	no	no	no		Every two hours		Foods rich in protein Foods rich in fat Foods rich in minerals High fluid intake Foods rich in vitamins	yes	no	yes	yes	yes	yes	no		Other		Permanent method (minilap) Pills Depo (injectables) IUCD Implant (norplant) Condom Vasectomy	1
26	10	13000	96000	2	11	no		no	yes	yes	no	yes	no	no	no	no	no	no	no	no	no		Health facility		no		yes	yes	yes	no	no	no	no		I don?t know		Foods rich in protein Foods rich in carbohydrates High fluid intake Foods rich in vitamins	yes	yes	no	no	yes	yes	no		Other		Pills Depo (injectables) IUCD Implant (norplant) Condom	0
22	4	99	99	4	3	yes		yes	yes	yes	yes	yes	yes	yes	yes	yes	yes	yes	yes	yes	no		Health facility		yes	yes	yes	yes	no	no	yes	yes	no		Whenever you feel like			yes	yes	yes	yes	yes	yes	no		Don't Know		Pills Depo (injectables) Condom	0
28	19	25000	720000	5	6			no	no	no	no	yes	no	no	no	no	yes	yes	no	no	no		Health facility		yes	no	yes	yes	yes	no	yes	yes	no		When I felt to urinate		Foods rich in protein High fluid intake Foods rich in vitamins	yes	no	no	no	yes	yes	no		For six months		Permanent method (minilap) Pills Depo (injectables) IUCD Implant (norplant) Condom Vasectomy	1
25	19	99	720000	5	4	no		no	yes	yes	yes	yes	no	yes	yes	yes	yes	yes	yes	no	no		Health facility		yes	yes	yes	yes	yes	no	yes	yes	no		Don't Know			yes	yes	yes	yes	yes	yes	no		Upto 3 months		Pills Depo (injectables) IUCD Implant (norplant) Condom	0
26	12	99	360000	3	3	yes		yes	yes	yes	yes	yes	yes	yes	yes	yes	yes	yes	yes	yes	no		Health facility		yes	no	yes	yes	yes	yes	yes	yes	no		Whenever you feel like			yes	yes	yes	yes	yes	yes	no		Upto 6 months		Pills Depo (injectables) IUCD Implant (norplant) Condom	0
31	19	370000	1200000	6	4			yes	yes	yes	yes	yes	yes	yes	yes	yes	yes	yes	yes	no	no		Health facility		yes	no	yes	yes	no	yes	yes	yes	yes		I don?t know		Foods rich in protein Foods rich in carbohydrates Foods rich in fat Foods rich in minerals High fluid intake Foods rich in vitamins	yes	yes	yes	yes	yes	yes	no		Other		Permanent method (minilap) Pills Depo (injectables) IUCD Implant (norplant) Condom Vasectomy	1
23	12	99	99	3	3			no	yes	no	no	yes	no	no	no	no	no	no	no	no	yes	breast engorgement, low feeding	Health facility		no		no	no	no	yes	no	no	yes		When I felt to urinate		Foods rich in protein Foods rich in carbohydrates Foods rich in fat Foods rich in minerals High fluid intake Foods rich in vitamins	yes	yes	yes	yes	yes	yes	no		Other		Pills Depo (injectables) Implant (norplant) Condom	0
22	12	17000	99	8	5	yes		no	yes	yes	yes	yes	no	no	yes	yes	yes	yes	yes	yes	no		Health facility		yes	no	yes	yes	yes	yes	yes	yes	no		When I felt to urinate		Foods rich in protein Foods rich in carbohydrates Foods rich in fat Foods rich in minerals High fluid intake Foods rich in vitamins	yes	yes	yes	yes	yes	yes	no		For six months		Pills Depo (injectables) Implant (norplant) Condom	0
27	12	22000	99	5	3	yes		no	yes	yes	yes	yes	yes	no	no	no	no	yes	no	no	no		Health facility		yes	no	yes	yes	yes	yes	yes	yes	no		Don't Know			yes	yes	no	yes	yes	yes	no		Don't Know		Pills Depo (injectables) IUCD Implant (norplant) Condom	0
29	19	99	99	7	5			no	no	no	no	no	no	no	no	no	no	no	no	no	no		Health facility		no		no	no	no	yes	no	no	yes		I don?t know		Foods rich in protein Foods rich in carbohydrates Foods rich in minerals High fluid intake	yes	yes	no	yes	yes	no	no		Other		Pills Depo (injectables) IUCD Implant (norplant)	0
20	15	25000	360000	4	3	yes		no	yes	yes	yes	yes	yes	yes	yes	yes	yes	yes	yes	yes	no		Health facility		yes		yes	yes	no	yes	yes	yes	no		I don?t know		Foods rich in protein Foods rich in carbohydrates High fluid intake Foods rich in vitamins	yes	yes	no	no	yes	yes	no		Other		Permanent method (minilap) Pills Depo (injectables) IUCD Implant (norplant) Condom Vasectomy	1
28	16	35000	780000	2	3	yes		yes	yes	yes	yes	yes	yes	yes	yes	yes	yes	yes	yes	yes	no		Health facility		yes	yes	yes	yes	yes	yes	yes	yes	no		Whenever you feel like			yes	yes	yes	yes	yes	yes	no		Don't Know		Pills Depo (injectables) IUCD Implant (norplant) Condom Vasectomy	0
25	10	99	20000	3	3			no	no	no	no	yes	no	no	no	no	no	no	no	no	no		Health facility		no		yes	no	no	no	yes	yes	no		I don?t know		Foods rich in protein High fluid intake	yes	no	no	no	yes	no	no		For six months		Pills Depo (injectables) Implant (norplant)	0
30	6	99	99	4	7	yes		yes	yes	yes	yes	yes	yes	yes	yes	no	yes	yes	yes	yes	no		Health facility		yes	no	yes	yes	yes	no	yes	yes	no		When I felt to urinate		Foods rich in protein High fluid intake Foods rich in vitamins	yes	no	no	no	yes	yes	no		Other		Pills Depo (injectables) IUCD Implant (norplant) Condom	0
21	12	12000	99	5	5	yes		yes	yes	yes	yes	yes	yes	yes	yes	yes	yes	yes	yes	yes	no		Health facility		yes	yes	yes	yes	no	yes	yes	yes	yes		I don?t know		Foods rich in protein Foods rich in carbohydrates High fluid intake Foods rich in vitamins	yes	yes	no	no	yes	yes	no		Other		Permanent method (minilap) Pills Depo (injectables) IUCD Implant (norplant) Condom Vasectomy	1
30	12	99	150000	6	4			yes	yes	yes	yes	yes	yes	yes	yes	yes	yes	yes	yes	no	no		Health facility		yes	no	yes	yes	no	yes	yes	yes	yes		When I felt to urinate		Foods rich in protein Foods rich in carbohydrates Foods rich in fat Foods rich in minerals High fluid intake Foods rich in vitamins	yes	yes	yes	yes	yes	yes	no		Other		Permanent method (minilap) Pills Depo (injectables) IUCD Implant (norplant) Condom Vasectomy	1
22	0	99	300000	2	3	yes		yes	yes	yes	yes	yes	yes	yes	yes	yes	yes	no	no	no	no		Health facility		yes	yes	yes	yes	yes	no	yes	yes	no		Whenever you feel like			yes	yes	yes	yes	yes	yes	no		Don't Know		Pills Depo (injectables) Implant (norplant) Condom	0
34	5	8	40000	80000	4			no	yes	yes	yes	yes	no	no	no	no	no	no	no	no	no		Health facility		yes	yes	yes	yes	no	yes	yes	yes	yes		I don?t know		Foods rich in protein Foods rich in carbohydrates High fluid intake Foods rich in vitamins	yes	yes	no	no	yes	yes	no		For one year		Permanent method (minilap) Pills Depo (injectables) IUCD Implant (norplant) Condom	1
31	9	99	99	3	4	yes		yes	yes	yes	yes	yes	yes	yes	yes	yes	yes	yes	yes	yes	no		Health facility		yes	yes	yes	yes	no	yes	yes	yes	no		Don't Know			yes	yes	no	no	yes	yes	no		Don't Know		Pills Depo (injectables) IUCD Implant (norplant) Condom	0
32	8	99	200000	3	7			yes	yes	yes	yes	yes	no	no	no	no	yes	no	no	no	no		Health facility		yes		yes	yes	no	no	yes	no	no		I don?t know		Foods rich in protein Foods rich in carbohydrates Foods rich in fat Foods rich in minerals High fluid intake Foods rich in vitamins	yes	yes	yes	yes	yes	yes	no		Other		Pills Depo (injectables) IUCD Implant (norplant) Condom	0
29	12	10000	99	10	3			yes	yes	yes	yes	yes	no	no	no	no	no	no	no	no	no		Health facility		yes	yes	yes	yes	no	yes	no	yes	yes		I don?t know		Foods rich in protein Foods rich in carbohydrates High fluid intake Foods rich in vitamins	yes	yes	no	no	yes	yes	no		Other		Pills Depo (injectables) IUCD Implant (norplant) Condom Vasectomy	0
31	8	8000	960000	8	6			yes	yes	yes	yes	yes	yes	yes	yes	yes	yes	yes	yes	yes	no		Health facility		yes		yes	yes	no	yes	yes	yes	no		When I felt to urinate		Foods rich in protein Foods rich in carbohydrates Foods rich in fat Foods rich in minerals High fluid intake Foods rich in vitamins	yes	yes	yes	yes	yes	yes	no		For six months		Pills Depo (injectables) Implant (norplant) Condom	0
27	12	96000	300000	6	2	yes		yes	no	yes	yes	no	yes	yes	yes	yes	yes	yes	no	no	no		Health facility		yes	yes	yes	yes	yes	yes	yes	yes	no		Don't Know			yes	yes	no	no	yes	yes	no		Don't Know		Pills Depo (injectables) IUCD Implant (norplant) Condom	0
30	10	99	480000	3	3	yes		yes	yes	yes	yes	yes	yes	yes	yes	yes	yes	yes	yes	yes	no		Health facility		yes	yes	yes	yes	yes	yes	yes	yes	no		Whenever you feel like			yes	yes	yes	yes	yes	yes	no		Don't Know		Pills Depo (injectables) IUCD Implant (norplant) Condom	0
28	12	99	99	5	4	yes		yes	yes	yes	yes	yes	yes	yes	yes	yes	yes	yes	yes	yes	no		Health facility		yes	no	yes	yes	no	yes	yes	yes	yes		When I felt to urinate		Foods rich in protein Foods rich in carbohydrates Foods rich in fat Foods rich in minerals Foods rich in vitamins	yes	yes	yes	yes	no	yes	no		Other		IUCD Implant (norplant) Condom	0
23	17	15000	99	3	4	yes		yes	yes	yes	yes	yes	no	no	no	no	yes	yes	yes	yes	no		Health facility		yes	yes	yes	yes	no	yes	no	yes	yes		I don?t know		Foods rich in protein High fluid intake Foods rich in vitamins	yes	no	no	no	yes	yes	no		Other		Pills Depo (injectables) IUCD Implant (norplant) Condom Vasectomy	0
22	16	99	99	5	5	yes		no	yes	yes	yes	no	no	no	no	no	yes	yes	yes	no	no		Health facility		yes	no	yes	yes	yes	no	yes	yes	no		Don't Know			yes	yes	no	yes	yes	yes	no		Don't Know		Pills Depo (injectables) IUCD Implant (norplant) Condom	0
27	10	12000	99	6	4			no	yes	yes	yes	yes	yes	yes	no	no	yes	no	yes	no	yes	wound infection	Health facility		yes	no	yes	yes	no	yes	no	yes	yes		Every two hours		Foods rich in protein Foods rich in carbohydrates Foods rich in fat Foods rich in minerals High fluid intake Foods rich in vitamins	yes	yes	yes	yes	yes	yes	no		Other		Pills Depo (injectables) IUCD Implant (norplant) Condom	0
21	12	96000	99	5	3	yes		yes	no	yes	yes	yes	yes	yes	no	no	no	yes	yes	no	no		Health facility		yes	yes	yes	yes	no	no	yes	yes	no		Don't Know			yes	yes	no	yes	yes	yes	no		Don't Know		Pills Depo (injectables) IUCD Condom Vasectomy	0
25	12	5000	360000	5	2	yes		yes	yes	yes	yes	yes	yes	yes	yes	yes	yes	yes	yes	yes	no		Health facility		yes	yes	yes	yes	no	yes	yes	yes	no		Whenever you feel like			yes	yes	yes	yes	yes	yes	no		Upto 6 months		Permanent method (minilap) Pills Depo (injectables) IUCD Implant (norplant) Condom Vasectomy	1
21	3	99	99	6	3	yes		no	no	no	no	no	no	no	no	no	no	no	no	no	no		Health facility		no		no	no	no	no	yes	yes	no		I don?t know		Others	no	no	no	no	no	no	yes		Other		Pills Depo (injectables) Implant (norplant) Condom	0
30	12	99	300000	3	2	yes		yes	yes	yes	yes	yes	yes	yes	yes	yes	yes	yes	yes	yes	no		Health facility		yes	yes	yes	yes	no	yes	yes	yes	no		Whenever you feel like			yes	yes	yes	yes	yes	yes	no		Upto 6 months		Permanent method (minilap) Pills Depo (injectables) IUCD Implant (norplant) Condom Vasectomy	1
24	12	99	99	7	4	yes		no	no	no	no	no	no	no	no	no	no	no	no	no	no		Health facility		no		no	no	no	yes	no	yes	no		I don?t know		Foods rich in protein Foods rich in carbohydrates Foods rich in fat Foods rich in minerals Foods rich in vitamins	yes	yes	yes	yes	no	yes	no		Other		Pills Depo (injectables)	0
23	16	99	99	5	3	yes		no	no	no	no	no	no	no	no	no	no	no	no	no	no		Health facility		no		yes	yes	no	no	yes	no	no		I don?t know		Foods rich in protein Foods rich in carbohydrates High fluid intake Foods rich in vitamins	yes	yes	no	no	yes	yes	no		Other		Permanent method (minilap) Pills Depo (injectables) IUCD Implant (norplant) Condom Vasectomy	1
30	18	100000	1000000	4	6	yes		no	no	yes	yes	no	no	no	no	no	no	no	yes	no	no		Health facility		no		no	no	no	no	no	no	no		I don?t know		Foods rich in protein Foods rich in carbohydrates Foods rich in fat Foods rich in minerals Foods rich in vitamins	yes	yes	yes	yes	no	yes	no		Other		Pills Depo (injectables) IUCD Condom	0
28	9	99	99	6	5			yes	yes	yes	yes	yes	yes	yes	yes	yes	yes	yes	yes	yes	no		Health facility		yes	yes	yes	yes	no	yes	yes	yes	yes		I don?t know		Foods rich in protein Foods rich in carbohydrates High fluid intake	yes	yes	no	no	yes	no	no		For six months		Permanent method (minilap) Pills Depo (injectables) IUCD Implant (norplant) Condom Vasectomy	1
23	19	35000	1000000	4	4	yes		yes	yes	yes	no	yes	no	no	no	no	no	no	no	no	no		Health facility		yes	yes	yes	yes	no	yes	no	yes	yes		Every two hours		Foods rich in protein Foods rich in carbohydrates Foods rich in fat Foods rich in minerals High fluid intake Foods rich in vitamins	yes	yes	yes	yes	yes	yes	no		Other		Permanent method (minilap) Pills Depo (injectables) IUCD Implant (norplant) Condom Vasectomy	1
24	14	6000	99	5	2	yes		no	no	yes	no	no	no	no	no	no	no	no	no	no	no		Health facility		yes	yes	yes	yes	yes	yes	yes	yes	no		Don't Know			yes	yes	no	yes	yes	yes	no		Don't Know		Pills IUCD Implant (norplant) Condom	0
26	12	99	99	5	4	yes		yes	yes	yes	yes	yes	no	no	no	no	yes	yes	yes	yes	no		Health facility		yes	no	yes	yes	no	yes	no	yes	yes		I don?t know		Foods rich in protein High fluid intake Foods rich in vitamins	yes	no	no	no	yes	yes	no		Other		Pills Depo (injectables) IUCD Implant (norplant) Condom	0
26	11	100000	600000	10	3	yes		no	no	yes	yes	yes	yes	yes	yes	yes	yes	yes	yes	yes	no		Health facility		no	yes	yes	yes	no	yes	yes	yes	no		Whenever you feel like			yes	yes	no	yes	yes	yes	no		Don't Know		Pills Depo (injectables) IUCD Implant (norplant) Condom	0
30	12	99	99	7	5			yes	yes	yes	yes	yes	yes	yes	no	no	yes	yes	yes	yes	no		Health facility		yes	no	yes	yes	no	yes	yes	yes	yes		I don?t know		Foods rich in protein Foods rich in carbohydrates High fluid intake	yes	yes	no	no	yes	no	no		For six months		Pills Depo (injectables) IUCD Implant (norplant) Condom	0
23	8	99	99	9	4	yes		no	no	no	no	no	no	no	no	no	no	no	no	no	no		Health facility		no	no	yes	yes	no	yes	no	no	no		I don?t know		Foods rich in protein Foods rich in carbohydrates Foods rich in fat Foods rich in minerals High fluid intake Foods rich in vitamins	yes	yes	yes	yes	yes	yes	no		Other		Depo (injectables) Implant (norplant) Condom	0
23	11	99	100000	6	6			no	no	no	no	no	no	no	no	no	no	no	no	no	no		Health facility		yes	yes	yes	yes	no	yes	no	yes	yes		When I felt to urinate		Foods rich in protein Foods rich in carbohydrates Foods rich in fat Foods rich in minerals High fluid intake Foods rich in vitamins	yes	yes	yes	yes	yes	yes	no		Other		Pills Depo (injectables) IUCD Implant (norplant) Condom	0
26	12	99	99	12	6			yes	yes	yes	yes	yes	yes	yes	no	no	yes	yes	yes	yes	no		Health facility		yes	yes	yes	yes	no	yes	yes	yes	yes		I don?t know		Foods rich in protein Foods rich in carbohydrates Foods rich in fat Foods rich in minerals High fluid intake Foods rich in vitamins	yes	yes	yes	yes	yes	yes	no		For six months		Pills Depo (injectables) IUCD Implant (norplant)	0
20	12	99	99	6	4	yes		yes	yes	yes	yes	yes	yes	yes	yes	yes	yes	yes	yes	yes	no		Health facility		yes	yes	yes	yes	no	yes	yes	yes	no		Don't Know			yes	yes	no	no	yes	yes	no		Don't Know		Pills Depo (injectables) IUCD Implant (norplant) Condom	0
22	10	99	99	5	6			no	no	no	no	yes	no	no	no	no	no	no	no	no	no		Health facility		no		no	no	yes	yes	no	no	yes		When I felt to urinate		Foods rich in protein Foods rich in minerals High fluid intake	yes	no	no	yes	yes	no	no		For six months		Depo (injectables) Implant (norplant) Condom	0
24	10	15000	99	5	4	no		yes	yes	yes	yes	yes	yes	yes	yes	yes	yes	yes	yes	yes	no		Health facility		yes	yes	yes	yes	no	yes	yes	yes	yes		I don?t know		Foods rich in protein Foods rich in carbohydrates Foods rich in fat High fluid intake Foods rich in vitamins	yes	yes	yes	no	yes	yes	no		Other		Permanent method (minilap) Pills Depo (injectables) IUCD Implant (norplant) Condom Vasectomy	1
32	16	8000	99	3	4			yes	yes	yes	yes	yes	no	no	no	no	no	no	yes	no	no		Health facility		yes	no	yes	yes	yes	no	yes	yes	no		I don?t know		Foods rich in protein High fluid intake Foods rich in vitamins	yes	no	no	no	yes	yes	no		Other		Permanent method (minilap) Pills Depo (injectables) IUCD Implant (norplant) Condom Vasectomy	1
30	12	40000	99	6	4			no	yes	yes	no	yes	no	no	no	no	yes	no	no	no	no		Health facility		yes		yes	yes	no	no	yes	yes	no		I don?t know		Foods rich in protein Foods rich in carbohydrates Foods rich in fat Foods rich in minerals High fluid intake Foods rich in vitamins	yes	yes	yes	yes	yes	yes	no		Other		Permanent method (minilap) Pills Depo (injectables) IUCD Implant (norplant) Condom Vasectomy	1
28	16	18000	99	8	5			yes	yes	yes	yes	yes	yes	yes	yes	yes	yes	yes	yes	yes	no		Health facility		yes	no	yes	yes	no	yes	no	yes	yes		I don?t know		Foods rich in protein High fluid intake Foods rich in vitamins	yes	no	no	no	yes	yes	no		For six months		Permanent method (minilap) Pills Depo (injectables) IUCD Implant (norplant) Condom Vasectomy	1
22	12	99	99	4	3	yes		yes	yes	yes	yes	no	yes	yes	no	no	yes	yes	no	no	no		Health facility		yes	yes	yes	yes	no	yes	yes	yes	no		Don't Know			yes	yes	no	yes	yes	yes	no		Don't Know		Pills Depo (injectables) Condom	0
24	17	10000	400000	9	3	yes		yes	yes	yes	yes	yes	yes	yes	no	no	yes	yes	yes	yes	no		Health facility		yes	no	yes	yes	no	yes	no	yes	yes		I don?t know		Foods rich in protein High fluid intake	yes	no	no	no	yes	no	no		Other		Pills Depo (injectables) Implant (norplant) Condom	0
23	12	10000	600000	4	4	no		yes	yes	yes	yes	no	no	no	no	no	no	no	yes	no	no		Health facility		yes	yes	yes	yes	no	no	yes	yes	no		Don't Know			yes	yes	yes	yes	yes	yes	no		Don't Know		Permanent method (minilap) Pills Depo (injectables) IUCD Implant (norplant) Condom Vasectomy	1
22	16	25000	99	2	3	yes		yes	yes	yes	yes	yes	yes	yes	no	no	yes	yes	yes	yes	no		Health facility		yes	yes	yes	yes	no	yes	yes	yes	no		Whenever you feel like			yes	yes	no	no	yes	yes	no		Upto 6 months		Pills Depo (injectables) IUCD Implant (norplant) Condom	0
25	17	99	100000	4	4	yes		no	no	no	no	no	no	no	no	no	no	no	no	no	no		Health facility		no	no	yes	yes	yes	no	no	no	no		I don?t know		Foods rich in protein Foods rich in carbohydrates Foods rich in minerals High fluid intake Foods rich in vitamins	yes	yes	no	yes	yes	yes	no		Other		Pills Depo (injectables) IUCD Implant (norplant) Condom	0
28	16	99	99	7	6	yes		yes	yes	yes	yes	yes	yes	yes	no	no	yes	yes	yes	yes	no		Health facility		yes	yes	yes	yes	no	yes	yes	yes	yes		I don?t know		Foods rich in protein High fluid intake Foods rich in vitamins	yes	no	no	no	yes	yes	no		For six months		Pills Depo (injectables) IUCD Implant (norplant) Condom	0
21	12	99	99	5	3	yes		yes	yes	yes	yes	yes	yes	yes	yes	yes	yes	yes	yes	yes	no		Health facility		yes		yes	yes	no	no	yes	yes	no		I don?t know		Foods rich in protein Foods rich in carbohydrates High fluid intake Foods rich in vitamins	yes	yes	no	no	yes	yes	no		Other		Pills Depo (injectables) Implant (norplant) Condom Vasectomy	0
20	12	99	300000	2	3	yes		no	no	no	no	no	no	no	no	no	no	no	no	no	no		Health facility		yes	no	yes	yes	no	yes	no	yes	yes		I don?t know		Foods rich in protein	yes	no	no	no	no	no	no		Other		Depo (injectables) Implant (norplant) Condom	0
27	12	36000	99	7	4	yes		yes	yes	no	no	yes	no	no	no	no	yes	no	yes	yes	no		Health facility		no		yes	yes	no	yes	no	no	no		Every two hours		Foods rich in protein Foods rich in carbohydrates Foods rich in minerals High fluid intake Foods rich in vitamins	yes	yes	no	yes	yes	yes	no		Other		Permanent method (minilap) Pills Depo (injectables) IUCD Implant (norplant) Condom Vasectomy	1
23	15	30000	99	6	5			yes	yes	yes	yes	yes	yes	yes	no	no	yes	yes	yes	yes	no		Health facility		yes	yes	yes	yes	no	yes	yes	yes	yes		I don?t know		Foods rich in protein Foods rich in carbohydrates High fluid intake	yes	yes	no	no	yes	no	no		For six months		Permanent method (minilap) Pills Depo (injectables) IUCD Implant (norplant) Condom Vasectomy	1
25	16	70000	99	5	4	yes		no	yes	yes	yes	yes	no	no	no	no	no	no	no	no	no		Health facility		yes	no	yes	yes	no	yes	no	yes	yes		I don?t know		Foods rich in protein Foods rich in carbohydrates Foods rich in fat Foods rich in minerals High fluid intake Foods rich in vitamins	yes	yes	yes	yes	yes	yes	no		Other		Pills Depo (injectables) IUCD Implant (norplant) Condom	0
20	9	5000	240000	2	2	yes		no	yes	yes	yes	yes	yes	yes	no	no	yes	yes	yes	no	no		Health facility		yes		yes	yes	yes	yes	yes	yes	no		When I felt to urinate		Foods rich in protein Foods rich in carbohydrates High fluid intake Foods rich in vitamins	yes	yes	no	no	yes	yes	no		Other		Pills Depo (injectables) IUCD Implant (norplant) Condom	0
20	12	99	99	5	3	yes		no	no	yes	yes	yes	yes	yes	yes	yes	yes	yes	yes	no	no		Health facility		yes	no	yes	yes	no	yes	yes	yes	yes		I don?t know		Foods rich in protein Foods rich in vitamins	yes	no	no	no	no	yes	no		Other		Don't know	0
25	10	99	99	6	6	yes		no	no	no	no	no	no	no	no	no	no	no	no	no	no		Health facility		yes	no	yes	yes	no	yes	no	yes	yes		I don?t know		Foods rich in protein Foods rich in carbohydrates Foods rich in fat Foods rich in minerals High fluid intake Foods rich in vitamins	yes	yes	yes	yes	yes	yes	no		Other		Depo (injectables) Implant (norplant) Condom	0
32	16	99	420000	4	5			yes	yes	yes	yes	yes	yes	yes	yes	yes	yes	yes	yes	yes	no		Health facility		yes		yes	yes	yes	yes	yes	yes	no		When I felt to urinate		Foods rich in protein Foods rich in carbohydrates High fluid intake Foods rich in vitamins	yes	yes	no	no	yes	yes	no		For six months		Pills Depo (injectables) IUCD Implant (norplant) Condom	0
33	19	99	99	5	3			yes	yes	yes	yes	yes	yes	yes	yes	yes	yes	yes	yes	yes	no		Health facility		yes	yes	yes	yes	no	yes	yes	yes	yes		I don?t know		Foods rich in protein Foods rich in carbohydrates High fluid intake Foods rich in vitamins	yes	yes	no	no	yes	yes	no		For six months		Permanent method (minilap) Pills Depo (injectables) IUCD Implant (norplant) Condom Vasectomy	1
24	12	16000	960000	6	3	yes		yes	yes	yes	yes	yes	yes	yes	yes	yes	yes	yes	yes	yes	no		Health facility		yes	no	yes	yes	yes	no	yes	yes	no		Don't Know			yes	yes	yes	no	yes	yes	no		Don't Know		Pills Depo (injectables) IUCD Implant (norplant) Condom Vasectomy	0
22	2	99	180000	3	2			yes	yes	yes	yes	yes	yes	yes	no	yes	yes	yes	yes	yes	no		Health facility		yes	no	yes	yes	yes	yes	yes	yes	no		I don?t know		Foods rich in protein Foods rich in carbohydrates High fluid intake Foods rich in vitamins	yes	yes	no	no	yes	yes	no		Other		Pills Depo (injectables) IUCD Implant (norplant) Condom Vasectomy	0
20	12	99	800000	7	2	yes		no	yes	yes	yes	yes	yes	yes	yes	yes	yes	yes	yes	no	no		Health facility		yes	no	yes	yes	yes	no	yes	yes	no		Don't Know			yes	yes	yes	yes	yes	yes	no		Don't Know		Pills Depo (injectables) Implant (norplant) Condom	0
24	0	99	360000	3	5			no	no	no	no	no	no	no	no	no	no	no	no	no	no		Health facility		no	no	no	no	no	no	no	no	yes		When I felt to urinate		Foods rich in protein	yes	no	no	no	no	no	no		Other		Depo (injectables) Implant (norplant) Condom	0
35	10	120000	800000	3	6			no	no	no	no	no	no	no	no	no	no	no	no	no	yes	uterus prolapse	Health facility		no		no	no	no	no	no	no	yes		When I felt to urinate		Foods rich in protein Foods rich in carbohydrates Foods rich in fat Foods rich in minerals High fluid intake Foods rich in vitamins	yes	yes	yes	yes	yes	yes	no		For six months		Pills Depo (injectables) Condom	0
23	16	99	99	5	2	yes		no	yes	yes	yes	yes	yes	yes	yes	yes	yes	yes	yes	yes	no		Health facility		yes	yes	yes	yes	no	yes	yes	yes	no		Don't Know			yes	yes	no	no	yes	yes	no		Upto 6 months		Permanent method (minilap) Pills Depo (injectables) IUCD Implant (norplant) Condom	1
23	12	25000	99	5	2	yes		no	no	no	no	no	no	no	no	no	no	no	no	no	no		Health facility		yes	yes	yes	yes	no	yes	no	yes	yes		I don?t know		Foods rich in protein High fluid intake	yes	no	no	no	yes	no	no		For six months		Pills Depo (injectables) IUCD Implant (norplant) Condom Vasectomy	0
24	10	99	99	5	2			yes	yes	yes	yes	yes	yes	yes	yes	yes	yes	yes	yes	yes	no		Health facility		yes	no	yes	no	yes	no	yes	yes	no		When I felt to urinate		Foods rich in protein High fluid intake Foods rich in vitamins	yes	no	no	no	yes	yes	no		Other		Pills Depo (injectables) IUCD Implant (norplant) Condom	0
22	9	99	99	5	4			no	no	no	no	no	no	no	no	no	no	no	no	no	no		Other		no		no	no	no	no	no	no	yes		I don?t know		Foods rich in protein Foods rich in carbohydrates Foods rich in minerals	yes	yes	no	yes	no	no	no		Other		Others	0
30	10	400000	99	6	1			yes	no	no	no	yes	no	no	no	no	no	yes	no	no	no		Health facility		no		yes	yes	no	yes	no	no	no		Every two hours		Foods rich in protein Foods rich in carbohydrates Foods rich in minerals High fluid intake	yes	yes	no	yes	yes	no	no		Other		Pills Depo (injectables) IUCD Implant (norplant) Condom Vasectomy	0
28	10	99	200000	4	2			no	yes	yes	yes	yes	no	no	no	no	no	no	yes	yes	no		Health facility		yes	no	yes	yes	yes	no	no	no	no		Every two hours		Foods rich in protein Foods rich in carbohydrates High fluid intake Foods rich in vitamins	yes	yes	no	no	yes	yes	no		Other		Permanent method (minilap) Pills Depo (injectables) IUCD Implant (norplant) Condom Vasectomy	1
26	16	99	99	3	4	no		no	no	no	no	no	no	no	no	no	no	no	no	no	no		Health facility		yes	yes	yes	yes	no	yes	no	no	no		I don?t know		Foods rich in protein Foods rich in carbohydrates Foods rich in fat Foods rich in minerals High fluid intake Foods rich in vitamins	yes	yes	yes	yes	yes	yes	no		Other		Pills Condom	0
21	10	99	204000	9	2			yes	yes	yes	yes	yes	yes	yes	yes	yes	yes	yes	yes	yes	no		Health facility		yes	yes	yes	yes	no	yes	no	yes	yes		I don?t know		Foods rich in protein Foods rich in fat High fluid intake	yes	no	yes	no	yes	no	no		For six months		Permanent method (minilap) Pills Depo (injectables) IUCD Implant (norplant) Condom Vasectomy	1
27	18	500000	1200000	3	3	yes		yes	yes	yes	yes	yes	yes	yes	yes	yes	yes	yes	yes	yes	no		Health facility		yes	yes	yes	yes	no	yes	yes	yes	yes		I don?t know		Foods rich in protein Foods rich in carbohydrates Foods rich in fat Foods rich in minerals High fluid intake Foods rich in vitamins	yes	yes	yes	yes	yes	yes	no		For six months		Permanent method (minilap) Pills Depo (injectables) Implant (norplant) Vasectomy	1
27	0	99	480000	4	4			no	yes	yes	yes	yes	no	no	yes	yes	yes	yes	yes	yes	no		Health facility		yes		yes	yes	no	yes	yes	yes	no		I don?t know		Foods rich in protein Foods rich in vitamins	yes	no	no	no	no	yes	no		Other		Pills Depo (injectables) Condom	0
25	12	99	99	3	2			yes	yes	yes	yes	yes	no	no	no	no	no	no	yes	no	no		Health facility		yes	no	yes	yes	no	yes	no	yes	yes		I don?t know		Foods rich in protein Foods rich in carbohydrates Foods rich in fat Foods rich in minerals High fluid intake Foods rich in vitamins	yes	yes	yes	yes	yes	yes	no		Other		Pills Depo (injectables) IUCD Implant (norplant) Condom	0
22	10	99	99	6	2	yes		no	no	no	no	no	no	no	no	no	no	no	no	no	no		Health facility		no	no	yes	yes	no	yes	no	no	no		I don?t know		Foods rich in protein Foods rich in carbohydrates Foods rich in fat Foods rich in minerals High fluid intake Foods rich in vitamins	yes	yes	yes	yes	yes	yes	no		Other		Pills Depo (injectables) IUCD Implant (norplant) Condom	0
23	5	99	100000	5	2	yes		no	yes	yes	no	yes	no	no	no	no	no	no	no	no	no		Health facility		no	no	yes	yes	yes	no	no	no	no		I don?t know		Foods rich in protein High fluid intake Foods rich in vitamins	yes	no	no	no	yes	yes	no		Other		Pills Depo (injectables) Implant (norplant) Condom	0
29	5	30000	200000	5	8			no	yes	yes	yes	yes	no	no	no	no	no	no	no	no	no		Health facility		no	no	no	no	no	no	no	no	no		Every two hours		Foods rich in protein Foods rich in carbohydrates Foods rich in fat Foods rich in minerals High fluid intake Foods rich in vitamins	yes	yes	yes	yes	yes	yes	no		For six months		Permanent method (minilap) Pills Depo (injectables) IUCD Implant (norplant) Condom Vasectomy	1
24	8	99	99	5	2	yes		no	no	no	no	no	no	no	no	no	no	no	no	no	no		Health facility		yes	no	yes	yes	no	yes	no	yes	yes		I don?t know		Foods rich in protein	yes	no	no	no	no	no	no		Other		Depo (injectables) Condom	0
28	8	99	99	7	2			yes	yes	yes	yes	yes	no	no	no	no	yes	yes	yes	yes	no		Health facility		yes	no	yes	yes	no	yes	yes	yes	yes		I don?t know		Foods rich in protein Foods rich in carbohydrates High fluid intake	yes	yes	no	no	yes	no	no		For six months		Permanent method (minilap) Pills Depo (injectables) IUCD Implant (norplant) Condom Vasectomy	1
30	12	99	99	5	2			yes	yes	yes	yes	yes	no	no	no	no	yes	no	yes	yes	no		Health facility		yes	yes	yes	yes	no	yes	yes	yes	yes		I don?t know		Foods rich in protein Foods rich in carbohydrates High fluid intake	yes	yes	no	no	yes	no	no		Other		Permanent method (minilap) Pills Depo (injectables) IUCD Implant (norplant) Condom Vasectomy	1
28	13	99	99	11	5			yes	yes	yes	yes	yes	yes	yes	yes	yes	yes	yes	yes	yes	no		Health facility		yes		yes	yes	no	yes	yes	yes	no		I don?t know		Foods rich in protein High fluid intake Foods rich in vitamins	yes	no	no	no	yes	yes	no		Other		Pills Depo (injectables) IUCD Implant (norplant) Condom	0
30	16	99	99	6	1	yes		no	no	no	no	no	no	no	no	no	no	no	no	no	no		Health facility		no		yes	yes	no	no	no	no	no		I don?t know		Foods rich in protein Foods rich in vitamins	yes	no	no	no	no	yes	no		Other		Pills Depo (injectables) IUCD Implant (norplant) Condom	0
27	12	10000	99	3	2			no	yes	yes	yes	yes	yes	yes	yes	yes	yes	yes	yes	yes	no		Health facility		yes		yes	yes	no	no	yes	yes	no		When I felt to urinate		Foods rich in protein Foods rich in carbohydrates Foods rich in fat Foods rich in minerals High fluid intake Foods rich in vitamins	yes	yes	yes	yes	yes	yes	no		Other		Pills Depo (injectables) IUCD Implant (norplant) Condom Vasectomy	0
35	8	15000	1380000	4	2			no	yes	yes	yes	yes	yes	yes	no	no	yes	yes	yes	yes	no		Health facility		yes		yes	yes	no	no	yes	yes	no		I don?t know		Foods rich in protein Foods rich in carbohydrates High fluid intake Foods rich in vitamins	yes	yes	no	no	yes	yes	no		For six months		Pills Depo (injectables) IUCD Implant (norplant) Condom	0
31	16	99	99	3	5			yes	yes	yes	yes	yes	yes	no	no	no	yes	yes	yes	no	no		Health facility		yes		yes	yes	no	no	yes	yes	no		I don?t know		Foods rich in protein Foods rich in carbohydrates Foods rich in fat High fluid intake	yes	yes	yes	no	yes	no	no		Other		Pills Depo (injectables) IUCD Implant (norplant) Condom	0
34	12	12000	99	5	4			no	yes	yes	yes	yes	yes	no	no	no	yes	yes	yes	no	no		Health facility		yes		yes	yes	no	no	yes	yes	no		When I felt to urinate		Foods rich in protein Foods rich in carbohydrates High fluid intake Foods rich in vitamins	yes	yes	no	no	yes	yes	no		Other		Permanent method (minilap) Pills Depo (injectables) IUCD Implant (norplant) Condom Vasectomy	1
27	12	7500	312000	5	7			yes	yes	yes	yes	yes	no	no	no	no	no	no	no	no	no		Health facility		yes	yes	yes	yes	no	yes	no	yes	no		I don?t know		Foods rich in protein Foods rich in carbohydrates Foods rich in fat Foods rich in minerals High fluid intake Foods rich in vitamins	yes	yes	yes	yes	yes	yes	no		Other		Permanent method (minilap) Pills Depo (injectables) IUCD Implant (norplant) Condom Vasectomy	1
20	11	99	99	4	4	yes		no	yes	yes	yes	yes	yes	yes	no	no	no	no	no	yes	no		Health facility		yes	yes	yes	yes	no	yes	yes	yes	yes		I don?t know		Foods rich in vitamins	no	no	no	no	no	yes	no		Other		Permanent method (minilap) Pills Depo (injectables) IUCD Implant (norplant) Condom Vasectomy	1
32	12	99	100000	3	4			no	yes	no	yes	yes	no	no	no	yes	yes	yes	yes	yes	no		Health facility		yes	yes	yes	yes	no	yes	no	yes	yes		I don?t know		Foods rich in protein Foods rich in carbohydrates Foods rich in fat Foods rich in minerals High fluid intake Foods rich in vitamins	yes	yes	yes	yes	yes	yes	no		For three months		Permanent method (minilap) Pills Depo (injectables) IUCD Implant (norplant)	1
28	8	5000	99	5	3			yes	yes	yes	yes	yes	yes	yes	yes	no	yes	yes	yes	no	no		Health facility		no	no	no	no	no	no	no	no	no		I don?t know		Foods rich in protein Foods rich in carbohydrates Foods rich in fat Foods rich in minerals High fluid intake Foods rich in vitamins	yes	yes	yes	yes	yes	yes	no		Other		Pills Depo (injectables) IUCD Implant (norplant) Condom	0
25	16	99	99	6	3	yes		no	yes	yes	yes	yes	no	no	no	no	no	no	no	no	no		Health facility		no	no	no	no	no	no	no	no	no		I don?t know		Foods rich in protein Foods rich in carbohydrates Foods rich in fat Foods rich in minerals High fluid intake Foods rich in vitamins	yes	yes	yes	yes	yes	yes	no		Other		Permanent method (minilap) Pills Depo (injectables) IUCD Implant (norplant) Condom Vasectomy	1
31	12	3000	600000	3	2			yes	yes	yes	yes	yes	yes	yes	no	no	yes	no	yes	yes	no		Health facility		yes	yes	yes	yes	no	yes	yes	yes	yes		I don?t know		Foods rich in protein Foods rich in carbohydrates Foods rich in fat High fluid intake	yes	yes	yes	no	yes	no	no		For six months		Permanent method (minilap) Pills Depo (injectables) IUCD Implant (norplant) Condom Vasectomy	1
33	10	10000	100000	4	3			no	no	no	no	no	no	no	no	no	no	no	no	no	no		Health facility		yes	yes	yes	yes	no	yes	no	yes	yes		When I felt to urinate		Foods rich in protein Foods rich in carbohydrates Foods rich in fat Foods rich in minerals High fluid intake Foods rich in vitamins	yes	yes	yes	yes	yes	yes	no		Other		Permanent method (minilap) Pills Depo (injectables) IUCD Implant (norplant) Condom Vasectomy	1
22	12	99	180000	6	3			yes	yes	yes	yes	yes	yes	yes	no	no	yes	yes	yes	yes	no		Health facility		yes	no	yes	yes	no	yes	no	yes	yes		I don?t know		Foods rich in protein High fluid intake	yes	no	no	no	yes	no	no		Other		Permanent method (minilap) Pills Depo (injectables) IUCD Implant (norplant)	1
27	16	99	99	8	4	yes		yes	yes	yes	yes	yes	yes	yes	yes	yes	yes	yes	yes	yes	no		Health facility		yes	yes	yes	yes	no	yes	no	yes	yes		I don?t know		Foods rich in protein Foods rich in fat High fluid intake	yes	no	yes	no	yes	no	no		Other		Pills Depo (injectables) IUCD Implant (norplant) Condom	0
24	12	99	99		4	yes		yes	no	no	yes	yes	yes	no	no	no	yes	no	no	no	no		Health facility		no	yes	yes	yes	no	yes	no	no	no		I don?t know		Foods rich in protein Foods rich in carbohydrates Foods rich in fat Foods rich in minerals High fluid intake Foods rich in vitamins	yes	yes	yes	yes	yes	yes	no		Other		Permanent method (minilap) Pills Depo (injectables) IUCD Implant (norplant) Condom Vasectomy	1
29	10	99	240000	4	5	yes		no	no	no	no	no	no	no	no	no	no	no	no	no	no		Health facility		yes	yes	yes	yes	no	yes	yes	yes	yes		I don?t know		Foods rich in protein High fluid intake	yes	no	no	no	yes	no	no		Other		Pills Depo (injectables) IUCD Implant (norplant) Condom	0
25	10	40000	40000	2	2			yes	yes	yes	yes	yes	yes	yes	no	no	yes	yes	yes	yes	no		Health facility		yes	yes	yes	yes	no	yes	no	yes	yes		I don?t know		Foods rich in protein Foods rich in carbohydrates High fluid intake	yes	yes	no	no	yes	no	no		Other		Pills Depo (injectables) IUCD Implant (norplant) Condom Vasectomy	0
22	5	10000	300000	5	2			no	no	no	no	yes	no	no	no	no	no	no	no	no	no		Health facility		yes	yes	yes	no	no	yes	no	yes	yes		I don?t know		Foods rich in protein High fluid intake Foods rich in vitamins	yes	no	no	no	yes	yes	no		Other		Pills Depo (injectables) IUCD Implant (norplant) Condom	0
29	5	20000	99	3	7			yes	yes	yes	yes	yes	no	no	no	no	no	no	no	no	no		Health facility		yes	yes	yes	yes	no	yes	yes	yes	yes		I don?t know		Foods rich in protein Foods rich in carbohydrates Foods rich in minerals High fluid intake Foods rich in vitamins	yes	yes	no	yes	yes	yes	no		For six months		Pills Depo (injectables) IUCD Implant (norplant) Condom	0
23	9	99	480000	10	7	yes		no	no	no	no	no	no	no	no	no	no	no	no	no	no		Health facility		yes		yes	yes	yes	no	yes	no	no		I don?t know		Foods rich in protein Foods rich in carbohydrates High fluid intake	yes	yes	no	no	yes	no	no		Other		Permanent method (minilap) Pills Depo (injectables) Implant (norplant) Condom Vasectomy	1
[truncated: 285 more columns]
